# Supplementary material for: High Prevalence of Myocardial Bridging Detected in an Indonesian Population Using Multi-Detector Computed Tomography
Source: Medicina (Kaunas). 2024 May 10;60(5):794. doi: 10.3390/medicina60050794 (PMC11123036; doi:10.3390/medicina60050794)
Supplement: Supplementary file 1 [file medicina-60-00794-s001.zip]

Archive with 1 entries (1 files):
- medicina-2983525-supplementary.pdf
